# Supplementary material for: Comprehensive Quantitative Profiling of Less Polar Lipids in Human Plasma Using Validated Reversed-Phase UHPSFC/MS/MS
Source: Anal Chem. 2025 Nov 24;97(48):26501–10. doi: 10.1021/acs.analchem.5c04668 (PMC12874210; doi:10.1021/acs.analchem.5c04668)
Supplement: Supplementary file 2 [file ac5c04668_si_002.xlsx]

## Sheet: Overview
SUPPORTING INFORMATION
Comprehensive Quantitative Profiling of Less Polar Lipids in Human Plasma Using Validated Reversed-Phase UHPSFC/MS/MS
Zuzana Lásko#, Veronika Šubrtová#, Ondřej Peterka, Robert Jirásko, Michal Holčapek*
Department of Analytical Chemistry, Faculty of Chemical Technology, University of Pardubice, Studentská 573, 53210 Pardubice, Czech Republic
* Corresponding author: Michal Holčapek, Tel.: +420-466037087; Fax: +420-466037068; E-mail: Michal.Holcapek@upce.cz
Author contributions:
# Z.L. and V.Š. contributed equally to this work.
Table of content
Table S1	Composition of the lipid reference standard mixture used for the method optimization.
Table S2	Composition of the IS mix used for the method optimization, validation and quantitation of NIST SRM 1950 human plasma.
Table S3	Characteristic precursor and fragment ions of individual lipid classes in MS and MS/MS.
Table S4	List of lipid species identified in pooled human plasma with their retention time, mass accuracy, and observed ions.
Table S5A	Validation parameters calculated and determined from calibration curves.
Table S5B	Additional validation parameters of the method.
Table S6	Calculation of response factors for cholesteryl esters based on calibration curves.
Table S7	Quantitation results of lipid species in NIST SRM 1950 human plasma.
Table S8	Quantitation results of fatty acids in NIST SRM 1950 human plasma.

## Sheet: Table S1
Table S1: Composition of the lipid reference standard mixture used for the method optimization.
Lipid class	Lipid species	MW	Stock solution [µg/µL]	Volume [µL]	µg/mL Stdmix	µg/mL plasma	Concentration [nmol/mL plasma]
FA	FA 16:0	256.24	5	3.2	16	12.8	49.9531
	FA 18:0	284.272	5	3.55	17.75	14.2	49.9522
	FA 18:1 (6E)	282.256	5	3.53	17.65	14.12	50.0255
	FA 18:1 (6Z)	282.256	5	3.53	17.65	14.12	50.0255
	FA 18:1 (9E)	282.256	5	3.53	17.65	14.12	50.0255
	FA 18:1 (9Z)	282.256	5	3.53	17.65	14.12	50.0255
	FA 18:1 (11E)	282.256	5	3.53	17.65	14.12	50.0255
	FA 18:1 (11Z)	282.256	5	3.53	17.65	14.12	50.0255
	FA 18:2 (9Z, 12Z)	280.24	5	3.5	17.5	14	49.9571
	FA 18:3 (6Z, 9Z, 12Z)	278.225	5	3.47	17.35	13.88	49.8878
	FA 18:3 (9Z, 12Z, 15Z)	278.225	5	3.47	17.35	13.88	49.8878
	FA 19:1	296.27	5	3.7	18.5	14.8	49.9544
	FA 20:0	312.303	5	3.9	19.5	15.6	49.9515
	FA 20:3	306.256	5	3.83	19.15	15.32	50.0235
	FA 20:5	302.225	5	3.78	18.9	15.12	50.029
	FA 22:0	340.33	5	4.25	21.25	17	49.9515
	FA 22:6	328.24	5	4.1	20.5	16.4	49.9634
	FA 24:0	368.365	5	4.6	23	18.4	49.9504
ST	Cholesterol-d7	393.7	1	24.6	24.6	19.68	49.9873
SE	CE 10:0	540.491	2	17	34	27.2	50.3246
	CE 12:0	568.522	2	17.8	35.6	28.48	50.0948
	CE 14:0	596.553	2	18.5	37	29.6	49.6184
	CE 16:0	624.585	2	19.5	39	31.2	49.9532
	CE 16:1	622.569	2	19.5	39	31.2	50.1149
	CE 17:0	638.6	6	6.7	40.2	32.16	50.3601
	CE 18:0	652.616	1	41	41	32.8	50.2593
	CE 18:1	650.6	2	20.2	40.4	32.32	49.6772
	CE 18:2	648.585	2	20.1	40.2	32.16	49.5849
	CE 18:3	646.569	2	20.1	40.2	32.16	49.7395
	CE 19:0	666.631	6	7	42	33.6	50.4027
	CE 20:0	680.647	2	21.1	42.2	33.76	49.5999
	CE 20:1	678.631	2	21	42	33.6	49.5114
	CE 20:2	676.616	2	21	42	33.6	49.6589
	CE 20:3	674.6	2	21	42	33.6	49.8073
	CE 20:4	672.585	2	21	42	33.6	49.9565
	CE 20:5	670.569	2	21	42	33.6	50.1067
	CE 22:0	708.678	2	22	44	35.2	49.6699
	CE 22:1	706.663	2	22	44	35.2	49.8116
MG	MG 16:0	330.277	2	10.3	20.6	16.48	49.8975
	MG 18:0	358.308	2	11.2	22.4	17.92	50.0128
	MG 18:1	356.293	2	11.15	22.3	17.84	50.0712
	MG 18:2	354.277	2	11.1	22.2	17.76	50.1303
	MG 19:1	370.57	2	11.6	23.2	18.56	50.085
DG	DG 14:0/14:0	512.444	2	16	32	25.6	49.9567
	DG 16:0/16:0	568.507	2	17.8	35.6	28.48	50.0962
	DG 17:0/17:0	596.538	2	18.6	37.2	29.76	49.8879
	DG 18:0/18:0	624.569	2	19.5	39	31.2	49.9544
	DG 18:1/18:1	620.538	2	19.4	38.8	31.04	50.0211
	DG 18:2/18:2	616.507	2	19.3	38.6	30.88	50.0887
	DG 18:3/18:3	612.475	2	19.2	38.4	30.72	50.1571
	DG 19:0/19:0	652.601	2	20.4	40.8	32.64	50.0153
	DG 20:0/20:0	680.632	2	21.3	42.6	34.08	50.0711
TG	TG 12:0/12:0/12:0	638.548	2	20	40	32	50.1137
	TG 13:0/13:0/13:0	680.595	2	21.3	42.6	34.08	50.0738
	TG 14:0/14:0/14:0	722.642	2	22.6	45.2	36.16	50.0386
	TG 15:0/15:0/15:0	764.689	2	23.9	47.8	38.24	50.0072
	TG 16:0/16:0/16:0	806.736	2	25.2	50.4	40.32	49.9792
	TG 16:1/16:1/16:1	800.689	2	25	50	40	49.957
	TG 17:0/17:0/17:0	848.783	2	26.5	53	42.4	49.9539
	TG 17:1/17:1/17:1	842.736	2	26.4	52.8	42.24	50.1224
	TG 18:0/18:0/18:0	890.83	2	27.9	55.8	44.64	50.1106
	TG 18:1/18:1/18:1	884.783	2	27.7	55.4	44.32	50.0914
	TG 18:2/18:2/18:2	878.736	2	27.5	55	44	50.0719
	TG 18:3/18:3/18:3	872.689	2	27.3	54.6	43.68	50.0522
	TG 19:1/19:1/19:1	926.83	2	29	58	46.4	50.0631
	TG 20:0/20:0/20:0	974.924	2	30.5	61	48.8	50.0552
	TG 20:1/20:1/20:1	968.877	2	30.3	60.6	48.48	50.0373
	TG 20:2/20:2/20:2	962.83	2	30.1	60.2	48.16	50.0192
	TG 20:3/20:3/20:3	956.783	2	29.9	59.8	47.84	50.0009
	TG 20:4/20:4/20:4	950.736	2	29.9	59.8	47.84	50.3189
	TG 20:5/20:5/20:5	944.689	2	29.5	59	47.2	49.9635
	TG 22:1/22:1/22:1	1052.97	2	33	66	52.8	50.1438
	TG 22:6/22:6/22:6	1022.74	2	32	64	51.2	50.0618

## Sheet: Table S2
Table S2: Composition of the IS mix used for the method optimization, validation and quantitation of NIST SRM 1950 human plasma.
Lipid class	Lipid species	MW	Stock solution [µg/µL]	Volume [µL]	µg/mL ISmix	µg/mL plasma	Concentration [nmol/mL plasma]
FA	FA 19:1	296.27	5	3.70337	18.5169	14.8135	50
	FA 13:0	214.193	3	4.46236	13.3871	10.7097	50
	FA 18:1-d9	291.31	2	9.10344	18.2069	14.5655	50
ST	Chol-d7	393.7	6	49.2125	295.275	236.22	600
SE	CE 12:0	568.522	6	47.3768	284.261	227.409	400
	CE 16:0 d7	631.629	6	52.6357	315.814	252.651	400
MG	MG 19:1	370.57	2	2.77927	5.55855	4.44684	12
	MG 18:1-d7	363.34	1	5.4501	5.4501	4.36008	12
DG	DG 18:1/18:1 d5	625.57	1	4.49628	4.49628	3.59703	5.75
	DG 15:0/18:1-d7	587.551	1	4.22302	4.22302	3.37842	5.75
TG	TG 12:0/12:0/12:0	554.455	2	19.7524	39.5049	31.6039	57
	TG 15:0/18:1-d7/15:0	811.765	1	57.8383	57.8383	46.2706	57

## Sheet: Table S3
Table S3: Characteristic precursor and fragment ions of individual lipid classes in MS and MS/MS.
Lipid class	MS mode	MS/MS mode
FA	[M – C7H6O2 + NH4]+	n.d.
ST	[M – C7H6O2 + H]+	n.d.
SE	[M+Na]+; [M+NH4]+; m/z 369	m/z 369
MG	[M+NH4]+; [M+Na]+	[C17H15O4]+; [RC=O + 74 +C7H5O - H2O]+; [M + H - H2O]+; [RC=O]+; [RC=O - H2O]+; [RCOOH + H]+;
DG	[M+NH4]+; [M+Na]+	[M-C7H6O2+H]+; [RC=O + 74 + C7H5O - H2O]+; neutral loss of RCOOH + NH3; [RC=O]+; [RC=O - H2O]+
TG	[M+NH4]+; [M+Na]+	neutral loss of RCOOH + NH3; [RC=O + 74]+; [RC=O + 74 - H2O]+; [RC=O]+; [RC=O - H2O]+
n.d. ... not detected

## Sheet: Table S4
Table S4: List of lipid species identified in pooled human plasma with their retention time, mass accuracy, and observed ions.
Fatty acids (FA)							ECN … Equivalent Carbon Number
Lipid species level	Structural level	ECN	tR [min]	Full scan -
				[M-C7H6O2+NH4]+
				m/z theoretical (ppm)
FA 10:0	-	10	8.66	172.1696 (4.1)
FA 12:0	-	12	9.46	200.2009 (2.5)
FA 14:0	-	14	10.33	228.2322 (2.2)
FA 15:0	-	15	10.78	242.2478 (1.7)
FA 16:1	n.a.	14	10.38	254.2478 (4.3)
	FA 16:1 (9Z)a	14	10.52	254.2478 (-0.4)
FA 16:0	-	16	11.25	256.2635 (3.1)
FA 17:0	-	17	11.73	270.2791 (3.3)
FA 18:3	FA 18:3 (6Z,9Z,12Z)b	12	10.81	278.2478 (-0.4)
	FA 18:3 (9Z,12Z,15Z)b	12	11.25	278.2478 (-2.5)
FA 18:2	n.a.	14	10.96	280.2635 (3.2)
FA 18:1	FA 18:1 (9Z)b	16	11.29	282.2791 (4.6)
	FA 18:1 (11Z)b	16	11.44	282.2791 (1.1)
	FA 18:1 (E)b	16	11.56	282.2791 (-0.4)
FA 18:0	-	18	12.21	284.2948 (3.5)
FA 20:6	n.a.	8	10.81	300.2322 (3.7)
FA 20:5	n.a.	10	10.95	302.2478 (-4.3)
FA 20:4	FA 20:4 (5Z,8Z,11Z,14Z)a	12	11.29	304.2635 (-4.6)
	n.a.	12	11.44	304.2635 (-3.6)
FA 20:2	n.a.	16	11.88	308.2948 (3.2)
FA 20:1	n.a.	18	12.26	310.3104 (3.5)
	FA 20:1 (9Z)a	18	12.42	310.3104 (-2.6)
FA 20:0	-	20	13.22	312.3261 (-1.3)
FA 22:6	FA 22:6 (4Z,7Z,10Z,13Z,16Z,19Z)a	10	10.81	328.2635 (-3.4)
FA 22:5	FA 22:5 (4Z,7Z,10Z,13Z,16Z)a	12	11.38	330.2791 (1.8)
	FA 22:5 (7Z,10Z,13Z,16Z,19Z)a	12	11.9	330.2791 (-2.7)
FA 22:4	n.a.	14	12.25	332.2948 (-3.0)
FA 22:2	n.a.	18	12.89	336.3261 (-0.6)
FA 22:1	FA 22:1 (9Z)a	20	13.3	338.3417 (1.8)
	n.a.	20	13.47	338.3417 (0.6)
FA 24:4	FA 24:4 (6Z,9Z.12Z,15Z)a	16	13.3	360.3261 (-1.7)
FA 24:1	n.a.	22	14.4	366.373 (2.5)
a... composition not verified by standard
b... composition verified by standrad
Cholesterol
Lipid species level		ECN	tR [min]	Full scan -
				[M-C7H6O2+H]+
				m/z theoretical (ppm)
Cholesterol	ST 27:1;O	-	9.39	369.3516 (1.9)
Sterol esters (SE)
Lipid species level	Fatty acyl/alkyl level	ECN	tR [min]	Full scan - [M+Na]+		Full scan - [M+NH4]+	Full scan - ion m/z 369
				m/z theoretical (ppm)		m/z theoretical (ppm)	m/z theoretical (ppm)
SE 27:1/14:0	SE 27:1/14:0	14	9.72	619.5327 (2.1)		n.a.	369.352
SE 27:1/16:1	SE 27:1/16:1	14	10.28	645.5581 (0.3)		640.6027 (0.5)	369.352
SE 27:1/16:0	SE 27:1/16:0	16	11.05	647.5737 (-0.3)		642.6183 (1.2)	369.352
SE 27:1/18:3	SE 27:1/18:3	12	10.48	669.5581 (-0.3)		664.6027 (0.3)	369.352
	SE 27:1/18:3	12	10.64	669.5581 (0.9)		664.6027 (0.2)	369.352
SE 27:1/18:2	SE 27:1/18:2	14	10.98	671.5737 (2.8)		666.6183 (2.0)	369.352
SE 27:1/18:1	SE 27:1/18:1	16	11.51	673.5894 (0.7)		668.634 (0.6)	369.352
SE 27:1/18:0	SE 27:1/18:0	18	12.37	675.605 (-2.2)		670.6496 (1.9)	369.352
SE 27:1/20:5	SE 27:1/20:5	10	10.87	693.5581 (0.4)		688.6027 (-3.0)	369.352
SE 27:1/20:4	SE 27:1/20:4	12	11.2	695.5737 (1.6)		690.6183 (2.8)	369.352
SE 27:1/20:3	SE 27:1/20:3	14	11.58	697.5894 (0.0)		692.634 (0.3)	369.352
	SE 27:1/20:3	14	11.72	697.5894 (2.0)		692.634 (2.9)	369.352
SE 27:1/20:2	SE 27:1/20:2	16	11.95	699.6050 (4.0)		694.6496 (-2.9)	369.352
SE 27:1/22:6	SE 27:1/22:6	10	11.59	719.5737 (-0.4)		714.6183 (2.5)	369.352									Literature:
SE 27:1/22:5	SE 27:1/22:5	12	11.92	721.5894 (-2.1)		716.634 (3.1)	369.352									Murphy, R. C. Tandem Mass Spectrometry of Lipids: Molecular Analysis of Complex Lipids. 2015, ISBN 978-1-84973-827-9
Monoacylglycerols (MG)
Lipid species level	Fatty acyl/alkyl level	ECN	tR [min]	Full scan - [M+NH4]+		Full scan - [M+Na]+	MS/MS - [C17H15O4]+	MS/MS - acyl chain	MS/MS - precursor ion [M+H]+ with loss of H2O		MS/MS - [RCOOH+H]+		MS/MS - acyl chain [RC=O]+		MS/MS - acyl chain ([RC=O]+ with loss of H2O)
								([RC=O + 74 + C7H5O]+ with loss of H2O)
				m/z theoretical (ppm)		m/z theoretical (ppm)	m/z theoretical	m/z theoretical	m/z theoretical		m/z theoretical		m/z theoretical		m/z theoretical
MG 14:0	MG 14:0_0:0_0:0	14	4.12	528.3320 (-0.9)		533.2874 (3.8)	n.a.	n.a.	n.a.		n.a.		n.a.		n.a.
MG 16:1	MG 16:1_0:0_0:0	14	4.37	554.3476 (-2.7)		559.3030 (-1.6)	n.a.	n.a.	n.a.		n.a.		n.a.		n.a.
MG 16:0	MG 16:0_0:0_0:0	16	4.62	556.3633 (0.6)		561.31866 (0.2)	283.097	417.3	n.a.		n.a.		239.237		221.226
MG 18:2	MG 18:2_0:0_0:0	14	4.7	580.3633 (3.3)		585.31866 (0.1)	n.a.	n.a.	n.a.		n.a.		n.a.		n.a.
MG 18:1	MG 18:1_0:0_0:0	16	4.88	582.3789 (2.2)		587.3334 (0.8)	283.097	443.316	339.289		283.263		265.253		247.242
MG 18:0	MG 18:0_0:0_0:0	18	5.19	584.3946 (3.3)		589.3500 (2.8)	283.097	445.331	n.a.		n.a.		267.268		249.258
Diacylglycerols (DG)
Lipid species level	Fatty acyl/alkyl level	ECN	tR [min]	Full scan - [M+NH4]+		Full scan - [M+Na]+	MS/MS - [M-C7H6O2+H]+	MS/MS - acyl chain			MS/MS - neutral loss of RCOOH + NH3 from [M+NH4]+		MS/MS - acyl chain [RC=O]+		MS/MS - acyl chain ([RC=O]+ with loss of H2O)
								([RC=O + 74 + C7H5O]+ with loss of H2O)
								m/z theoretical			m/z theoretical		m/z theoretical		m/z theoretical
				m/z theoretical (ppm)		m/z theoretical (ppm)	m/z theoretical	sn-1 / sn-2			sn-1 / sn-2		sn-1 / sn-2		sn-1 / sn-2
DG 30:1	DG 12:0_18:1_0:0	28	5.19	660.5198 (1.7)		665.4752 (1.8)	521.46	361.237	443.316		n.a.	n.a.	n.a.	n.a.	n.a.	n.a.
	DG 14:0_16:1_0:0						521.46	389.269	415.284		n.a.	n.a.	n.a.	n.a.	n.a.	n.a.
DG 32:2	DG 14:0_18:2_0:0	28	5.58	686.5354 (-0.3)		691.4908 (0.7)	547.474	389.269	441.3		337.274	n.a.	n.a.	n.a.	n.a.	245.226
DG 32:1	DG 14:0_18:1_0:0	30	5.82	688.5511 (-2.6)		693.5065 (-2.5)	549.489	389.269	443.316		n.a.	285.242	211.206	265.253	n.a.	247.242
	DG 16:0_16:1_0:0		5.88				549.489	417.3	415.284		n.a.	n.a.	n.a.	237.221	n.a.	n.a.
DG 32:0	DG 14:0_18:0_0:0	32	6.19	690.5667 (0.4)		695.5221 (-0.3)	551.497	389.269	445.331		n.a.	n.a.	n.a.	n.a.	n.a.	n.a.
	DG 16:0_16:0_0:0						551.497	417.3	417.3		313.274	313.274	239.237	239.237	221.226	221.226
DG 33:1	DG 15:0_18:1_0:0	31	6.15	702.5667 (-3.8)		707.5221 (2.0)	563.498	403.284	443.316		n.a.	n.a.	n.a.	265.253	n.a.	247.242
	DG 16:0_17:1_0:0						563.498	417.3	429.3		n.a.	n.a.	n.a.	n.a.	n.a.	n.a.
DG 34:2	DG 16:1_18:1_0:0	30	6.13	714.5667 (1.5)		719.5221 (0.6)	575.492	415.284	443.316		n.a.	n.a.	237.221	265.253	219.211	247.242
	DG 16:0_18:2_0:0	30	6.25	714.5667 (1.7)		719.5221 (-3.6)	575.502	417.3	441.3		n.a.	313.274	239.237	263.237	n.a.	245.226
DG 34:1	DG 16:0_18:1_0:0	32	6.5	716.5824 (2.1)		721.5378 (1.4)	577.515	417.3	443.316		339.289	313.274	239.237	265.253	221.226	247.242
DG 34:0	DG 16:0_18:0_0:0	34	6.93	718.5980 (1.1)		n.a.	579.532	417.3	445.331		n.a.	n.a.	239.237	n.a.	n.a.	n.a.
DG 36:5	DG 16:1_20:4 _0:0	26	6.05	736.5511 (1.0)		n.a.	597.509	415.284	465.3		n.a.	311.258	n.a.	n.a.	n.a.	n.a.
	DG 18:2_18:3 _0:0						597.509	441.3	439.284		n.a.	n.a.	n.a.	n.a.	n.a.	243.211
DG 36:4	DG 18:2_18:2_0:0	28	6.33	738.5667 (0.3)		743.5221 (0.7)	599.506	441.3	441.3		337.274	337.274	263.237	263.237	245.226	245.226
	DG 16:0_20:4_0:0	28	6.39	738.5667 (3.5)		743.5221 (-3.2)	599.506	417.3	465.3		n.a.	313.274	n.a.	n.a.	n.a.	n.a.
DG 36:3	DG 18:1_18:2_0:0	30	6.56	740.5824 (2.2)		745.5378 (1.7)	601.518	443.316	441.3		337.274	339.289	263.237	265.253	247.242	245.226
DG 36:2	DG 18:1_18:1_0:0	32	6.81	742.5980 (0.8)		n.a.	603.533	443.316	443.316		339.289	339.289	265.253	265.253	247.242	247.242
	DG 16:0_20:2_0:0	32	6.86	742.5980 (1.3)		747.5534 (2.9)	603.533	417.3	469.331		n.a.	n.a.	n.a.	n.a.	n.a.	n.a.
	DG 18:0_18:2_0:0	32	7	742.5980 (0.0)		747.5534 (0.3)	603.533	445.331	441.3		n.a.	n.a.	n.a.	n.a.	n.a.	n.a.
	DG 16:0_20:2_0:0						603.533	417.3	469.331		n.a.	n.a.	n.a.	n.a.	n.a.	n.a.
DG 36:1	DG 18:0_18:1_0:0	34	7.27	744.6173 (-4.0)		749.5691 (-2.8)	605.552	445.331	443.316		n.a.	n.a.	n.a.	265.253	n.a.	n.a.
	DG 16:0_20:1_0:0						605.552	417.3	471.347		n.a.	n.a.	n.a.	n.a.	n.a.	n.a.
DG 36:0	DG 18:0_18:0_0:0	36	7.73	746.6293 (2.9)		n.a.	607.573	445.331	445.331		n.a.	n.a.	n.a.	n.a.	n.a.	n.a.
DG 38:5	DG 18:1_20:4_0:0	28	6.68	764.5824 (1.2)		769.5378 (-2.9)	625.507	443.316	465.3		n.a.	339.289	n.a.	287.237	n.a.	269.226
	DG 18:2_20:3_0:0						625.507	441.3	467.316		n.a.	n.a.	n.a.	289.253	n.a.	n.a.
DG 38:2	DG 18:1_20:1_0:0	34	7.62	770.6293 (1.2)		n.a.	631.572	443.316	471.347		n.a.	n.a.	n.a.	n.a.	n.a.	n.a.
DG 40:7	DG 18:1_22:6_0:0	26	6.96	788.5824 (3.6)		793.5378 (2.8)	649.508	443.316	489.3		n.a.	n.a.	n.a.	n.a.	n.a.	n.a.
Triacylglycerols (TG)
Lipid species level	Fatty acid	Fatty acyl/alkyl level		ECN	tR [min]	Full scan - [M+NH4]+	Full scan - [M+Na]+	MS/MS - neutral loss of RCOOH + NH3 from [M+NH4]+	MS/MS - acyl chain [RC=O + 74]+		MS/MS - acyl chain [RC=O]+		MS/MS - acyl chain ([RC=O]+ with loss of H2O)
						m/z theoretical (ppm)	m/z theoretical (ppm)	m/z theoretical	m/z theoretical		m/z theoretical		m/z theoretical
TG 36:0	FA 10:0	n.a.		36	4.27	656.5824 (1.1)	661.5378 (-2.7)	467.409	n.a.		n.a.		n.a.
	FA 12:0							439.378	n.a.		n.a.		n.a.
	FA 14:0							411.347	n.a.		n.a.		n.a.
	FA 10:0	TG 10:0_16:0_16:0a		36	4.71	656.5824 (1.5)	661.5378 (-3.5)	467.409	n.a.		n.a.		n.a.
	FA 16:0							383.316	n.a.		n.a.		n.a.
TG 38:1	n.a.	n.a.		36	4.97	682.5980 (3.7)	687.5534 (-3.1)	n.a.	n.a.		n.a.		n.a.
TG 38:0	FA 12:0	TG 12:0_12:0_14:0a		38	4.35	684.6137 (-0.4)	689.5691 (2.2)	467.409	257.211		183.174		n.a.
	FA 14:0							439.378	n.a.		n.a.		n.a.
	FA 10:0	n.a.		38	4.81	684.6137 (-1.5)	689.5691 (2.2)	495.441	n.a.		n.a.		n.a.
	FA 12:0							467.409	n.a.		183.174		n.a.
	FA 14:0							439.378	285.242		n.a.		n.a.
TG 40:1	FA 10:0	n.a.		38	5.07	710.6293 (3.5)	715.5847 (-2.5)	521.456	n.a.		n.a.		n.a.
	FA 12:0							493.425	n.a.		n.a.		n.a.
	FA 14:0							465.394	n.a.		n.a.		n.a.
	FA 16:1							439.378	n.a.		n.a.		n.a.
	FA 18:1							411.347	n.a.		n.a.		n.a.
	n.a.	n.a.		38	5.29	710.6293 (4.5)	715.5847 (-2.4)	n.a.	n.a.		n.a.		n.a.
TG 40:0	FA 10:0	n.a.		40	5.4	712.6450 (0.8)	717.6004 (-2.5)	523.472	n.a.		155.143		n.a.
	FA 12:0							495.441	257.211		183.174		165.164
	FA 14:0							467.409	285.242		211.206		n.a.
	FA 16:0							439.378	313.274		239.237		n.a.
TG 42:2	n.a.	n.a.		38	5.47	736.6450 (1.1)	n.a.	n.a.	n.a.		n.a.		n.a.
	n.a.	n.a.		38	5.56	736.6450 (2.3)	n.a.	n.a.	n.a.		n.a.		n.a.
TG 42:1	FA 10:0	TG 12:0_12:0_18:1b		40	5.69	738.6606 (0.7)	743.6160 (-1.9)	549.488	229.18		n.a.		n.a.
	FA 12:0							521.456	257.211		183.174		n.a.
	FA 14:0							493.425	285.242		211.206		n.a.
	FA 16:1							467.409	n.a.		237.221		219.211
	FA 18:1							439.378	339.289		265.253		247.242
TG 42:0	FA 10:0	TG 12:0_14:0_16:0b		42	6.05	740.6763 (-0.1)	745.6317 (-1.1)	551.503	n.a.		n.a.		n.a.
	FA 12:0							523.472	257.211		183.174		n.a.
	FA 14:0							495.441	285.242		211.206		n.a.
	FA 16:0							467.409	n.a.		239.237		n.a.
	FA 18:0							439.378	n.a.		n.a.		n.a.
TG 44:2	FA 10:0	TG 12:0_14:0_18:2b		40	6.11	764.6763 (0.1)	n.a.	575.503	n.a.		155.143		n.a.
	FA 12:0							547.472	257.211		n.a.		n.a.
	FA 14:0							519.441	285.242		n.a.		193.195
	FA 16:0							491.409	313.274		239.237		n.a.
	FA 18:1							465.394	n.a.		n.a.		247.242
	FA 18:2							467.409	n.a.		263.237		245.234
TG 44:1	FA 10:0	TG 12:0_14:0_18:1b TG 14:0_14:0_16:1b		42	6.37	766.6919 (1.6)	771.6473 (0.9)	577.519	229.18		155.143		n.a.
	FA 12:0							549.488	257.211		183.174		165.164
	FA 14:0							521.456	285.242		211.204		193.195
	FA 14:1							523.472	n.a.		209.19		191.179
	FA 16:0							493.425	313.274		239.237		n.a.
	FA 16:1							467.409	339.289		265.253		n.a.
	FA 18:1							495.441	n.a.		237.221		219.211
TG 44:0	FA 12:0	TG 14:0_14:0_16:0b		44	6.78	768.7076 (-0.5)	773.663 (-3.2)	551.503	n.a.		n.a.		165.164
	FA 14:0							523.472	285.242		211.206		193.195
	FA 16:0							495.441	313.274		239.237		221.226
	FA 18:0							467.409	341.305		n.a.		249.257
TG 45:1	FA 12:0	n.a.		43	6.31	780.7080 (-4.1)	n.a.	563.503	257.211		183.174		165.164
	FA 13:0							549.488	n.a.		n.a.		n.a.
	FA 14:0							535.472	285.242		n.a.		n.a.
	FA 15:0							521.456	299.258		n.a.		n.a.
	FA 16:0							507.441	313.274		239.237		221.226
	FA 16:1							509.456	n.a.		n.a.		n.a.
	FA 17:1							495.441	n.a.		251.237		n.a.
	FA 12:0	n.a.		43	6.71	780.7080 (-1.0)	785.6630 (0.4)	563.503	257.211		n.a.		n.a.
	FA 13:0							549.488	n.a.		n.a.		n.a.
	FA 14:0							535.472	285.242		n.a.		n.a.
	FA 15:0							521.456	299.258		237.221		n.a.
	FA 16:0							507.441	313.274		n.a.		n.a.
	FA 16:1							509.456	n.a.		237.221		219.211
	FA 17:1							495.441	n.a.		251.237		n.a.
	FA 18:1							481.425	339.289		265.253		n.a.
TG 46:2	FA 10:0	TG 10:0_18:1_18:1b		42	6.68	792.7076 (1.4)	n.a.	603.535	n.a.		n.a.		n.a.
	FA 12:0							575.503	257.211		n.a.		n.a.
	FA 14:0							547.472	285.242		211.206		n.a.
	FA 16:1							521.456	311.258		237.221		219.211
	FA 18:1							493.425	339.289		265.253		n.a.
	FA 18:2							495.441	n.a.		n.a.		n.a.
	FA 12:0			42	6.81	792.7076 (0.3)	797.6630 (2.4)	575.503	257.211		n.a.		n.a.
	FA 14:0	TG 12:0_16:0_18:2b						547.472	285.242		n.a.		n.a.
	FA 16:0	TG 14:0_14:0_18:2b						519.441	313.274		n.a.		n.a.
	FA 18:2							495.441	n.a.		263.237		n.a.
TG 46:1	FA 12:0	TG 12:0_16:0_18:1b TG 14:0_16:0_16:1b		44	7.1	794.7232 (0.0)	799.6786 (0.0)	577.519	257.211		183.174		165.164
	FA 14:0							549.488	285.242		211.206		193.195
	FA 16:0							521.456	313.274		239.237		n.a.
	FA 16:1							523.472	n.a.		237.221		219.211
	FA 18:1							495.441	339.289		265.253		247.242
	FA 14:1	TG 14:1_16:0_16:0a		44	7.2	794.7232 (-1.0)	799.6786 (-1.3)	551.503	n.a.		n.a.		n.a.
	FA 16:0							521.456	313.274		n.a.		n.a.
TG 46:0	FA 12:0	TG 14:0_16:0_16:0b		46	7.56	796.7389 (1.6)	801.6943 (-1.0)	579.535	n.a.		n.a.		165.164
	FA 14:0							551.503	285.242		211.206		193.195
	FA 16:0							523.472	313.274		239.237		221.226
	FA 18:0							495.441	341.305		n.a.		n.a.
TG 47:1	FA 12:0	n.a.		45	7.5	808.7389 (-0.5)	813.6943 (2.8)	591.535	n.a.		n.a.		n.a.
	FA 13:0							577.519	n.a.		n.a.		n.a.
	FA 14:0							563.503	285.242		n.a.		n.a.
	FA 15:0							549.488	299.258		225.221		n.a.
	FA 16:0							535.472	313.274		239.237		n.a.
	FA 16:1							537.488	311.258		237.221		219.211
	FA 17:1							523.472	n.a.		n.a.		n.a.
	FA 18:0							507.441	341.305		n.a.		n.a.
	FA 18:1							509.456	339.289		265.253		247.242
TG 47:0	FA 14:0	n.a.		47	7.97	810.7545 (0.5)	n.a.	565.519	285.242		n.a.		n.a.
	FA 15:0							551.503	299.258		n.a.		207.211
	FA 16:0							537.488	313.274		239.237		n.a.
	FA 17:0							523.472	327.289		n.a.		n.a.
	FA 18:0							509.456	n.a.		n.a.		n.a.
TG 48:3	FA 12:0	TG 12:0_18:1_18:2b		42	7.11	818.7232 (-2.4)	823.6786 (-2.1)	601.519	257.211		n.a.		165.164
	FA 18:1							519.441	339.289		265.253		247.242
	FA 18:2							521.456	337.274		263.237		245.226
	FA 14:0	n.a.		42	7.17			573.488	285.242		211.206		n.a.
	FA 16:1							547.472	311.258		237.221		219.211
	FA 18:2							521.456	337.274		263.237		245.226
TG 48:2	FA 12:0	TG 12:0_18:1_18:1b		44	7.41	820.7389 (0.5)	825.6943 (1.7)	603.535	257.211		183.174		165.164
	FA 18:1							521.456	339.289		265.253		247.242
	FA 14:0	TG 14:0_16:1_18:1b		44	7.44	820.7389 (1.3)	825.6943 (1.8)	575.503	285.242		211.206		193.195
	FA 16:1							549.488	311.258		237.221		219.211
	FA 18:1							521.456	339.289		265.253		247.242
	FA 14:0	TG 14:0_16:0_18:2b		44	7.59	820.7389 (0.5)	825.6943 (1.5)	575.503	285.242		211.206		193.195
	FA 16:0							547.472	313.274		239.237		221.226
	FA 18:2							523.472	337.274		263.237		245.226
TG 48:1	FA 12:0	TG 12:0_18:0_18:1b TG 14:0_16:0_18:1b		46	7.89	822.7545 (1.1)	827.7099 (1.0)	605.55	n.a.		n.a.		165.164
	FA 14:0							577.519	285.242		211.206		193.195
	FA 16:0							549.488	313.274		239.237		n.a.
	FA 18:0							521.456	341.305		n.a.		n.a.
	FA 18:1							523.472	339.289		265.253		247.242
TG 48:0	FA 14:0	TG 14:0_16:0_18:0b		48	8.1	824.7702 (0.7)	n.a.	579.535	n.a.		n.a.		n.a.
	FA 16:0							551.503	313.274		n.a.		n.a.
	FA 18:0							523.472	n.a.		n.a.		n.a.
	FA 14:0	TG 14:0_16:0_18:0b		48	8.43	824.7702 (0.2)	829.7256 (-2.0)	579.535	285.242		n.a.		193.195
	FA 16:0							551.503	313.274		239.237		221.226
	FA 18:0							523.472	341.305		267.268		n.a.
TG 49:2	FA 14:0	n.a.		45	7.81	834.7545 (0.2)	839.7099 (-0.2)	589.519	285.242		n.a.		n.a.
	FA 15:0							575.503	299.258		225.221		207.211
	FA 16:0							561.488	313.274		n.a.		n.a.
	FA 17:1							549.488	325.274		251.237		233.226
	FA 18:1							535.472	339.289		265.253		247.242
	FA 15:0	TG 15:0_16:0_18:2a		45	8	834.7545 (1.6)	839.7099 (0.5)	575.503	299.258		225.221		n.a.
	FA 16:0							561.488	313.274		239.237		n.a.
	FA 18:2							537.488	n.a.		n.a.		245.226
TG 49:1	FA 14:0	TG 15:0_16:0_18:1b		47	8.33	836.7702 (1.2)	841.7256 (-4.0)	591.535	285.242		n.a.		n.a.
	FA 15:0							577.519	299.258		225.221		n.a.
	FA 16:0							563.503	313.274		239.237		n.a.
	FA 16:1							565.519	311.258		237.221		219.211
	FA 17:0							549.488	327.289		n.a.		n.a.
	FA 17:1							551.503	n.a.		251.237		n.a.
	FA 18:0							535.472	341.305		n.a.		n.a.
	FA 18:1							537.488	339.289		265.253		247.242
TG 49:0	FA 15:0	TG 16:0_16:0_17:0b		49	8.62	838.7858 (4.9)	843.7412 (-1.9)	579.535	299.258		n.a.		n.a.
	FA 16:0							565.519	313.274		239.237		n.a.
	FA 17:0							551.503	n.a.		n.a.		n.a.
	FA 18:0							537.488	341.305		n.a.		n.a.
	FA 14:0	TG 16:0_16:0_17:0b		49	8.9	838.7858 (1.0)	843.7412 (-2.5)	593.55	n.a.		211.206		n.a.
	FA 15:0							579.535	299.258		n.a.		n.a.
	FA 16:0							565.519	313.274		239.237		n.a.
	FA 17:0							551.503	327.289		n.a.		n.a.
	FA 18:0							537.488	341.305		n.a.		n.a.
TG 50:4	FA 14:0	TG 14:0_18:2_18:2b TG 16:1_16:1_18:2b		42	7.62	844.7389 (-3.1)	849.6943 (1.2)	599.503	285.242		211.206		193.195
	FA 16:0							571.472	313.274		n.a.		n.a.
	FA 16:1							573.488	311.258		237.221		n.a.
	FA 18:2							547.472	337.274		263.237		245.226
	FA 20:4							523.472	n.a.		n.a.		n.a.
	FA 14:0	TG 16:0_16:1_18:3b TG 14:0_16:0_20:4b		42	7.73	844.7389 (-4.6)	849.6943 (-1.1)	599.503	n.a.		n.a.		n.a.
	FA 16:0							571.472	n.a.		n.a.		n.a.
	FA 16:1							573.488	n.a.		n.a.		n.a.
	FA 18:3							549.488	n.a.		n.a.		n.a.
	FA 20:4							523.472	n.a.		n.a.		n.a.
TG 50:3	FA 16:1	TG 16:1_16:1_18:1b		44	7.83	846.7545 (0.9)	n.a.	575.503	311.258		265.253		219.211
	FA 18:1							547.472	339.289		263.237		247.242
	FA 14:0	TG 14:0_18:1_18:2b TG 16:0_16:1_18:2b		44	7.96	846.7545 (0.7)	851.7099 (2.1)	601.519	285.242		211.206		n.a.
	FA 16:0							573.488	313.274		n.a.		n.a.
	FA 16:1							575.503	311.258		237.221		219.211
	FA 18:1							547.472	339.289		265.253		247.242
	FA 18:2							549.488	337.274		263.237		245.226
TG 50:2	FA 14:0			46	8.29	848.7702 (0.4)	853.7256 (0.4)	603.535	285.242		239.237		221.226
	FA 16:0	TG 16:0_16:1_18:1b						575.503	313.274		237.221		219.211
	FA 16:1	TG 14:0_18:1_18:1b						577.519	311.258		265.253		247.242
	FA 18:1							549.488	339.289		211.206		193.195
	FA 16:0	TG 16:0_16:0_18:2b		46	8.44	848.7702 (0.2)	853.7256 (1.2)	575.503	313.274		239.237		221.226
	FA 18:2							551.503	337.274		263.237		245.226
TG 50:1	FA 16:0	TG 16:0_16:0_18:1b		48	8.78	850.7858 (0.4)	855.7412 (0.7)	577.519	313.274		239.237		221.226
	FA 18:1							551.503	339.289		265.253		247.242
TG 50:0	FA 14:0	TG 16:0_16:0_18:0b		50	9.38	852.8015 (1.1)	857.7569 (-2.7)	607.566	n.a.		n.a.		n.a.
	FA 16:0							579.535	313.274		239.237		n.a.
	FA 18:0							551.503	n.a.		267.268		n.a.
	FA 20:0							523.472	n.a.		n.a.		n.a.
TG 51:3	FA 15:1	TG 16:0_17:1_18:2b		45	8.24	860.7702 (2.9)	n.a.	603.535	n.a.		n.a.		205.195
	FA 16:0							587.503	313.274		n.a.		n.a.
	FA 16:1							589.519	311.258		237.221		219.211
	FA 17:1							575.503	325.274		251.237		233.226
	FA 18:1							561.489	339.289		265.253		247.242
	FA 18:2							563.503	n.a.		n.a.		245.226
	FA 15:0	TG 15:0_18:1_18:2b TG 16:0_17:1_18:2b		45	8.37	860.7702 (0.7)	865.7256 (-1.4)	601.519	299.258		n.a.		n.a.
	FA 16:0							587.503	313.274		239.237		n.a.
	FA 16:1							589.519	n.a.		237.221		n.a.
	FA 17:0							573.488	327.289		n.a.		n.a.
	FA 17:1							575.503	325.274		251.237		233.226
	FA 18:1							561.489	339.289		265.253		247.242
	FA 18:2							563.503	337.274		263.237		245.226
TG 51:2	FA 15:0	TG 16:0_17:1_18:1b		47	8.7	862.7858 (0.3)	867.7412 (-2.5)	603.535	299.258		225.221		n.a.
	FA 16:0							589.519	313.274		239.237		n.a.
	FA 16:1							591.535	n.a.		n.a.		219.211
	FA 17:0							575.503	327.289		n.a.		n.a.
	FA 17:1							577.519	325.274		251.237		n.a.
	FA 18:1							563.508	339.289		265.253		247.242
	FA 19:1							549.488	n.a.		n.a.		n.a.
TG 51:1	FA 16:0	TG 16:0_17:0_18:1b		49	8.88	864.8015 (3.6)	n.a.	591.535	313.274		239.237		n.a.
	FA 17:0							577.519	327.289		n.a.		n.a.
	FA 18:1							565.519	339.289		265.253		n.a.
	FA 15:0	TG 16:0_17:0_18:1b		49	9	864.8015 (2.1)	n.a.	605.55	299.258		n.a.		n.a.
	FA 16:0							591.535	313.274		239.237		n.a.
	FA 17:0							577.519	327.289		n.a.		n.a.
	FA 18:1							565.519	339.289		265.253		n.a.
	FA 15:0	TG 16:0_17:0_18:1b		49	9.26	864.8015 (1.7)	869.7569 (-4.7)	605.55	299.258		n.a.		n.a.
	FA 16:0							591.535	313.274		n.a.		221.226
	FA 17:0							577.519	327.289		n.a.		235.242
	FA 18:1							565.519	339.289		265.253		247.242
	FA 19:1							551.503	n.a.		n.a.		n.a.
TG 52:5	FA 14:0	TG 16:1_18:2_18:2b		42	8.02	870.7545 (-3.1)	875.7099 (1.9)	625.519	n.a.		211.206		n.a.
	FA 16:1							599.503	311.258		237.221		219.211
	FA 18:1							571.472	339.289		265.253		n.a.
	FA 18:2							573.488	337.274		263.237		245.226
	FA 20:3							547.472	363.289		n.a.		n.a.
	FA 20:4							549.488	n.a.		287.237		269.228
	FA 16:0	n.a.		42	8.11	870.7545 (-1.5)	875.7099 (1.5)	597.488	313.274		n.a.		n.a.
	FA 18:1							571.472	339.289		265.253		n.a.
TG 52:4	FA 16:1	TG 16:1_18:1_18:2b		44	8.32	872.7702 (-0.6)	877.7256 (-0.9)	601.519	311.258		237.221		219.211
	FA 18:1							573.488	339.289		265.253		247.242
	FA 18:2							575.503	337.274		263.237		245.226
	FA 16:0	TG 16:0_18:2_18:2b		44	8.47	872.7702 (1.5)	877.7256 (1.4)	599.503	313.274		239.237		221.226
	FA 18:2							575.503	337.274		263.237		245.226
	FA 16:0	TG 16:0_18:1_18:3b		44	8.58	872.7702 (0.2)	877.7256 (1.7)	599.503	313.274		239.237		n.a.
	FA 18:1							573.488	339.289		265.253		247.242
	FA 18:3							577.519	335.258		261.221		243.211
TG 52:3	FA 16:1	TG 16:1_18:1_18:1b		46	8.66	874.7858 (1.1)	879.7412 (0.8)	603.535	311.258		237.221		219.211
	FA 18:1							575.503	339.289		265.253		247.242
	FA 14:0	TG 16:0_18:1_18:2b		46	8.8	874.7858 (2.4)	879.7412 (1.6)	629.55	n.a.		n.a.		n.a.
	FA 16:0							601.519	313.274		239.237		221.226
	FA 18:1							575.503	339.289		265.253		247.242
	FA 18:2							577.519	337.274		263.237		245.226
	FA 20:1							547.472	n.a.		n.a.		n.a.
TG 52:2	FA 14:0	TG 16:0_18:1_18:1b		48	9.15	876.8015 (1.3)	881.7569 (1.1)	631.566	285.242		n.a.		191.18
	FA 16:0							603.535	313.274		239.237		221.226
	FA 18:1							577.519	339.289		265.253		247.242
	FA 20:1							549.488	n.a.		n.a.		275.273
	FA 16:0	TG 16:0_18:0_18:2a		48	9.37	876.8015 (0.9)	881.7569 (0.5)	603.535	313.274		239.237		221.226
	FA 18:0							575.503	341.305		267.268		n.a.
	FA 18:2							579.535	337.274		263.237		245.226
TG 52:1	FA 14:0	TG 16:0_18:0_18:1b		50	9.75	878.8171 (0.2)	883.7725 (-0.5)	633.582	n.a.		n.a.		n.a.
	FA 16:0							605.55	313.274		239.237		n.a.
	FA 18:0							577.519	341.305		267.268		249.258
	FA 18:1							579.535	339.289		265.253		247.242
	FA 20:1							551.503	n.a.		293.284		n.a.
TG 52:0	FA 14:0	TG 16:0_18:0_18:0b		52	10.43	880.8328 (0.7)	885.7882 (-4.1)	635.597	n.a.		211.206		n.a.
	FA 16:0							607.566	313.274		239.237		n.a.
	FA 18:0							579.535	341.305		n.a.		n.a.
	FA 20:0							551.503	n.a.		n.a.		n.a.
TG 53:3	FA 17:1	TG 17:1_18:1_18:1b		47	9.08	888.8015 (2.0)	n.a.	603.535	325.274		251.237		233.226
	FA 18:1							589.519	339.289		265.253		247.242
	FA 16:0	TG 17:0_18:1_18:2b		47	9.27	888.8015 (1.0)	893.7569 (-6.9)	615.535	313.274		239.237		n.a.
	FA 17:0							601.519	327.289		253.253		n.a.
	FA 18:1							589.519	339.289		265.253		247.242
	FA 18:2							591.535	337.274		263.237		245.226
	FA 19:1							575.503	353.305		279.268		n.a.
TG 53:2	FA 17:0	TG 17:0_18:1_18:1b		49	9.35	890.8171 (4.0)	n.a.	603.535	327.289		n.a.		n.a.
	FA 18:1							591.535	339.289		265.253		247.242
	FA 16:0	TG 17:0_18:1_18:1b		49	9.65	890.8171 (1.2)	895.7725 (-8.7)	617.55	313.274		n.a.		n.a.
	FA 17:0							603.535	327.289		n.a.		n.a.
	FA 18:0							589.519	n.a.		n.a.		n.a.
	FA 18:1							591.535	339.289		265.253		247.242
	FA 19:1							577.519	353.305		279.268		n.a.
	FA 20:1							563.503	n.a.		n.a.		n.a.
TG 53:1	FA 16:0	TG 17:0_18:0_18:1b		51	10.28	892.8328 (3.2)	897.7882 (-7.4)	619.566	313.274		n.a.		n.a.
	FA 17:0							605.55	327.289		n.a.		n.a.
	FA 18:0							591.535	341.305		n.a.		n.a.
	FA 18:1							593.55	n.a.		265.253		247.242
	FA 19:0							577.519	n.a.		n.a.		n.a.
TG 54:5	FA 18:1	TG 18:1_18:2_18:2b		44	8.86	898.7858 (-2.1)	903.7412 (2.2)	599.503	339.289		265.253		247.242
	FA 18:2							601.519	337.274		263.237		245.226
	FA 16:0	TG 16:0_18:1_20:4b		44	8.91	898.7858 (0.7)	903.7412 (1.1)	627.535	311.258		237.221		219.212
	FA 18:1							599.503	339.289		263.237		247.242
	FA 18:2							601.519	337.274		263.237		247.242
	FA 20:3							575.503	363.289		289.253		271.242
	FA 20:4							577.519	n.a.		289.253		271.242
	FA 22:4							549.488	n.a.		315.268		n.a.
	FA 22:5							551.503	n.a.		n.a.		n.a.
	FA 18:1	TG 18:1_18:1_18:3b		44	8.93	898.7858 (0.8)	903.7412 (1.9)	599.503	339.289		265.253		247.242
	FA 18:3							603.535	335.258		261.221		243.211
TG 54:4	FA 18:1	TG 18:1_18:1_18:2b		46	9.2	900.8015 (-1.6)	905.7569 (2.5)	601.519	339.289		265.253		247.242
	FA 18:2							603.535	337.274		263.237		245.226
	n.a.	n.a.		46	9.4	900.8015 (-0.3)	905.7569 (0.8)	n.a.	n.a.		n.a.		n.a.
TG 54:3	FA 18:1	TG 18:1/18:1/18:1b		48	9.56	902.8171 (0.9)	907.7725 (2.0)	603.535	339.289		265.253		247.242
	FA 16:0			48	9.76	902.8171 (-1.2)	907.7725 (0.3)	629.55	313.274		239.237		n.a.
	FA 18:0							601.519	341.305		n.a.		n.a.
	FA 18:1	TG 18:1/18:1/18:1b						603.535	339.289		265.253		247.242
	FA 18:2	TG 18:0_18:1_18:2b						605.55	337.274		263.237		245.226
	FA 20:2							577.519	365.305		291.268		273.258
	FA 20:3							575.503	n.a.		n.a.		271.242
TG 54:2	FA 16:0			50	10.16	904.8328 (1.3)	909.7882 (1.0)	631.566	313.274		239.237		n.a.
	FA 18:0	TG 16:0_18:1_20:1b						603.535	341.305		267.268		n.a.
	FA 18:1	TG 18:0_18:1_18:1b						605.55	339.289		265.253		247.242
	FA 20:1							577.519	367.321		293.284		275.273
	FA 16:0	n.a.		50	10.36	904.8328 (1.1)	909.7882 (1.6)	631.566	313.274		n.a.		n.a.
	FA 18:0							603.535	341.305		n.a.		n.a.
	FA 18:2							607.566	337.274		263.237		245.226
	FA 20:0							575.503	n.a.		n.a.		n.a.
	FA 20:1							577.519	367.321		293.284		275.273
	FA 20:2							579.535	n.a.		n.a.		n.a.
TG 54:1	FA 16:0			52	10.79	906.8484 (1.0)	911.8038 (-2.3)	633.582	313.274		n.a.		n.a.
	FA 18:0	TG 16:0_18:0_20:1b						605.55	341.305		267.268		n.a.
	FA 18:1	TG 16:0_18:1_20:0b						607.566	339.289		265.253		247.242
	FA 20:0	TG 18:0_18:0_18:1b						577.519	369.336		n.a.		n.a.
	FA 20:1							579.535	n.a.		n.a.		n.a.
TG 54:0	FA 14:0	n.a.		54	11.52	908.8641 (-0.3)	913.8195 (-3.4)	663.629	n.a.		n.a.		n.a.
	FA 16:0							635.597	n.a.		n.a.		n.a.
	FA 18:0							607.566	341.305		n.a.		n.a.
	FA 20:0							579.535	n.a.		n.a.		n.a.
	FA 22:0							551.503	n.a.		n.a.		n.a.
	FA 24:0							523.472	n.a.		n.a.		n.a.
TG 56:7	FA 18:1	n.a.		42	8.99	922.7858 (-4.4)	927.7412 (3.0)	623.503	339.289		265.253		n.a.
	FA 18:2							625.519	337.274		263.237		245.226
	FA 20:3							599.503	363.289		n.a.		n.a.
	FA 20:4							601.519	361.274		287.237		269.226
	FA 16:0	TG 16:0_18:1_22:6a		42	9.21	922.7858 (0.8)	927.7412 (2.5)	649.519	313.274		n.a.		n.a.
	FA 18:1							623.503	339.289		265.253		247.242
	FA 22:6							577.519	n.a.		311.237		293.227
TG 56:6	FA 18:1	n.a.		44	9.32	924.8015 (-3.0)	929.7569 (1.7)	625.519	339.289		265.253		247.242
	FA 18:2							627.535	337.274		n.a.		245.226
	FA 20:3							601.519	363.289		289.253		271.242
	FA 20:4							603.535	n.a.		287.237		269.226
TG 56:5	FA 18:1	n.a.		46	9.68	926.8171 (-4.1)	931.7725 (0.0)	627.535	339.289		265.253		247.242
	FA 20:2							601.519	n.a.		n.a.		n.a.
	FA 20:3							603.535	n.a.		289.253		271.242
	FA 18:0	TG 18:0_18:1_20:4b		46	9.88	926.8171 (0.0)	931.7725 (-0.2)	625.519	341.305		n.a.		n.a.
	FA 18:1							627.535	339.289		265.253		n.a.
	FA 20:3							603.535	n.a.		n.a.		n.a.
	FA 20:4							605.55	361.274		287.237		269.226
TG 56:4	FA 16:0	n.a.		48	10.16	928.8328 (2.4)	933.7882 (1.8)	655.566	313.274		n.a.		n.a.
	FA 18:1							629.55	339.289		n.a.		247.242
	FA 18:2							631.566	337.274		263.237		245.226
	FA 20:1							601.519	n.a.		n.a.		n.a.
	FA 20:2							603.535	n.a.		291.268		273.258
	FA 22:3							577.519	n.a.		n.a.		299.273
	FA 18:0	n.a.		48	10.24	928.8328 (-1.4)	933.7882 (-1.4)	627.535	341.305		n.a.		n.a.
	FA 18:1							629.55	339.289		n.a.		247.242
	FA 20:3							605.55	n.a.		289.253		271.242
	FA 22:3							577.519	n.a.		n.a.		299.273
TG 56:3	FA 18:1	TG 18:1_18:1_20:1b		50	10.56	930.8484 (0.3)	935.8038 (1.4)	631.566	339.289		265.253		n.a.
	FA 20:1							603.535	367.321		293.284		275.273
	FA 16:0	TG 18:1_18:1_20:1b		50	10.79	930.8484 (-0.8)	935.8038 (1.4)	657.582	313.274		n.a.		n.a.
	FA 18:0							629.55	341.305		n.a.		n.a.
	FA 18:1							631.566	n.a.		265.253		n.a.
	FA 18:2							633.582	337.274		263.237		245.226
	FA 20:0							601.519	n.a.		n.a.		n.a.
	FA 20:1							603.535	n.a.		n.a.		n.a.
	FA 20:2							605.55	n.a.		n.a.		n.a.
	FA 22:1							575.503	n.a.		n.a.		n.a.
	FA 22:2							577.519	n.a.		n.a.		n.a.
TG 56:2	FA 16:0			52	11.23	932.8641 (0.6)	937.8195 (-2.0)	659.597	n.a.		n.a.		n.a.
	FA 18:0							631.566	n.a.		n.a.		n.a.
	FA 18:1	TG 16:0_18:1_22:1b						633.582	339.289		265.253		247.242
	FA 20:0	TG 18:0_18:1_20:1b						603.535	n.a.		n.a.		n.a.
	FA 20:1							605.55	n.a.		293.284		n.a.
	FA 22:1							577.519	n.a.		n.a.		n.a.
TG 56:1	FA 16:0	n.a.		54	11.92	934.8797 (2.8)	939.8351 (4.3)	661.613	313.274		239.237		n.a.
	FA 18:0							663.629	n.a.		n.a.		n.a.
	FA 18:1							635.597	n.a.		265.253		n.a.
	FA 20:0							605.55	n.a.		n.a.		n.a.
	FA 22:0							577.519	n.a.		n.a.		n.a.
TG 58:9	FA 18:1	n.a.		40	9.32	946.7858 (-3.9)	951.7412 (-0.4)	647.503	339.289		265.253		n.a.
	FA 18:2							649.519	337.274		n.a.		n.a.
	FA 20:4							625.519	361.274		287.237		269.226
	FA 22:6							601.519	n.a.		311.231		293.227
TG 58:8	FA 18:1	n.a.		42	9.67	948.8015 (4.5)	953.7569 (-0.1)	649.519	339.285		265.252		247.248
	FA 20:3							625.518	363.277		n.a.		n.a.
	FA 20:4							627.54	361.274		287.245		269.235
	FA 22:6							603.533	385.282		311.239		293.219
TG 58:7	FA 18:1	TG 18:1_18:1_22:5a		44	9.89	950.8171 (3.5)	955.7725 (-3.7)	651.535	339.285		265.252		247.241
	FA 22:5							603.533	387.29		313.245		295.241
	n.a.	n.a.		44	10.06	950.8171 (3.5)	955.7725 (-1.5)	n.a.	n.a.		n.a.		n.a.
TG 58:6	FA 16:0	n.a.		46	10.21	952.8328 (-1.0)	957.7882 (1.9)	679.566	313.274		n.a.
	FA 18:0							651.535	341.305		n.a.		n.a.
	FA 18:1							653.55	339.289		265.253		n.a.
	FA 22:4							603.535	n.a.		315.268		297.258
	FA 22:5							605.55	387.289		n.a.		n.a.
	FA 16:0	n.a.		46	10.51	952.8328 (-4.0)	957.7882 (3.0)	679.566	313.274		n.a.		n.a.
	FA 18:0							651.535	341.305		n.a.		n.a.
	FA 18:1							653.55	339.289		265.253		n.a.
	FA 20:4							631.566	n.a.		n.a.		n.a.
	FA 22:5							605.55	387.289		n.a.		n.a.
TG 58:5	FA 16:0	n.a.		48	10.79	954.8484 (0.7)	959.8038 (-0.5)	653.55	341.305		n.a.		n.a.
	FA 18:1							655.566	339.289		n.a.		n.a.
	FA 22:4							605.55	n.a.		315.268		297.258
	FA 18:0	TG 18:0_20:1_20:4a		48	10.9	954.8484 (-0.3)	n.a.	653.55	341.305		n.a.		n.a.
	FA 20:1							627.535	n.a.		n.a.		n.a.
	FA 20:4							633.582	n.a.		n.a.		n.a.
TG 58:3	FA 18:1	TG 18:1_18:1_22:1a		52	11.65	958.8797 (-4.9)	963.8351 (4.4)	659.597	339.289		265.253		n.a.
	FA 22:1							603.535	n.a.		321.315		n.a.
	FA 16:0	n.a.		52	11.92	958.8797 (-0.2)	n.a.	685.613	313.274		n.a.		n.a.
	FA 18:1							659.597	339.289		n.a.		247.242
	FA 18:2							661.613	337.274		263.237		245.226
	FA 22:0							601.519	397.368		n.a.		n.a.
	FA 22:1							603.533	n.a.		n.a.		n.a.
	FA 24:1							575.503	n.a.		n.a.		n.a.
TG 58:2	FA 16:0	TG 16:0_18:1_24:1b		54	12.38	960.8954 (-2.9)	965.8508 (2.6)	687.629	313.274		n.a.		n.a.
	FA 18:1							661.613	339.289		265.253		247.242
	FA 22:0							603.535	397.368		n.a.		n.a.
	FA 24:1							577.519	n.a.		n.a.		n.a.
	FA 16:0	TG 16:0_18:2_24:0a		54	12.63	960.8954 (-2.9)	n.a.	687.629	n.a.		n.a.		n.a.
	FA 18:2							663.629	n.a.		n.a.		n.a.
	FA 24:0							575.503	n.a.		n.a.		n.a.
TG 58:1	FA 16:0	TG 16:0_18:1_24:0a		56	13.13	962.9110 (3.7)	967.8664 (-0.8)	689.644	n.a.		n.a.		n.a.
	FA 18:1							663.629	n.a.		n.a.		n.a.
	FA 24:0							577.519	n.a.		n.a.		n.a.
a... annotated based on MSMS spectra
b... annotated based on MSMS spectra and literature (Vaňková et al., Anal. Bioanal. Chem. 2022, 414, 319; Ovčačíková et al., J. Chromatogr. A. 2016, 1450, 76)

## Sheet: Table S5
Table S5A: Validation parameters calculated and determined from calibration curves.
Lipid class	Internal standard	Linear range [nmol/mL]	R2	LOQ [nmol/mL]	LOD [nmol/mL]
FA	FA 13:0	1.25 - 87.5	0.9991	0.125	0.025
	FA 19:1	1.25 - 87.5	0.9988	0.625	0.125
	FA 18:1-d9	1.25 - 100	0.9981	0.125	0.025
ST	CHOL-d7	30 - 1200	0.9952	1.5	0.3
SE	CE 12:0	100 - 800	0.99	2	0.67
	CE 16:0 d7	200 - 1000	0.9959	2	0.67
MG	MG 19:1	0.6 - 18	0.9988	0.6	0.3
	MG 18:1-d7	3 - 18	0.9954	0.6	0.3
DG	DG 36:2 d5	2.9 - 8.7	0.9992	0.29	0.145
	DG 33:1-d7	0.29 - 8.7	0.999	0.29	0.145
TG	TG 36:0	2.85 - 114	0.9958	0.1425	0.0475
	TG 48:1-d7	14.25 - 114	0.9919	0.1425	0.0475
Table S5B: Additional validation parameters of the method.					Criteria:	0	0.15	0.2
Lipid class	Internal standard	Instrument precision [RSD; %]	Precision [RSD; %]	Accuracy [error; %]	Selectivity [%]			Carry over [%]	Matrix effect						Recovery rate [%]
									Matrix factors			[RSD; %]
					pool	female	male		pool	female	male	pool	female	male	pool	female	male
FA	FA 13:0	7	4	45	0	0	0	0	-	-	-	-	-	-	-	-	-
	FA 19:1	9	5	44	0	0	0	0	-	-	-	-	-	-	-	-	-
	FA 18:1-d9	6	5	44	0	0	0	0	-	-	-	-	-	-	-	-	-
ST	CHOL-d7	5	7	16	0	0	0	0.04	-	-	-	-	-	-	-	-	-
SE	CE 12:0	6	11	2	0	0	0	0	0.940968	1.05813	0.909027	4.22	5.98	9.12	81	74	99
	CE 16:0 d7	5	8	17	0	0	0	0	0.239906	0.249179	0.224893	9.63	6.3	7.21	82	79	98
MG	MG 19:1	10	9	4	0	0	0	0	-	-	-	-	-	-	-	-	-
	MG 18:1-d7	10	6	11	0	0	0	0	-	-	-	-	-	-	-	-	-
DG	DG 36:2 d5	7	8	3	0	0	0	0	-	-	-	-	-	-	-	-	-
	DG 33:1-d7	8	5	1	0	0	0	0	-	-	-	-	-	-	-	-	-
TG	TG 36:0	13	5	1	0	0	0	0	1.3536	1.45405	1.29959	10.2	4.78	4.81	85	80	96
	TG 48:1-d7	6	8	3	0	0	0	0	1.11305	1.14469	0.996414	6.45	5.88	8.85	79	79	99

## Sheet: Table S6
Table S6: Calculation of response factors for cholesteryl esters based on calibration curves.
Lipid species	Concentration level [nmol/mL]
	40	80	160	320	480	640	800
	Average concentration (calculated) [nmol/mL]							a	b	c	R2	RF 1 (a)	RF 2 (b)
CE 10:0	28.6104	49.4258	116.388	238.795	335.702	469.704	577.323	0.7272	-2.3709	-	0.9989	1.37514	0.3163
CE 12:0	31.7723	56.7899	128.422	252.946	374.018	476.16	597.522	0.7454	5.6127	-	0.9988	1.34156	0.3163
CE 14:0	34.3498	61.2874	134.559	269.484	389.799	517.063	636.99	0.7979	4.6791	-	0.9994	1.25329	0.3163
CE 16:0	-	-	-	-	-	-	-	-0.0015	0.0089	1.4435	0.991	1.20*	0.3163
CE 16:0 d7	31.1468	52.2356	102.433	168.179	206.585	248.16	283.377	0.3285	37.747	-	0.9694	-	1
CE 16:1	-	-	-	-	-	-	-	0.0193	-0.8274	9.3764	1	1.08*	0.3163
CE 17:0	37.4869	72.8024	151.761	301.125	423.396	551.264	683.168	0.847	12.349	-	0.9985	1.18064	0.3163
CE 18:0	-	-	-	-	-	-	-	-0.0015	0.0089	1.4435	0.991	1.12*	0.3163
CE 18:1	60.4532	118.241	244.921	480.188	683.173	887.243	1082.1	1.3481	22.747	-	0.9982	0.741785	0.3163
CE 18:2	102.793	177.917	412.84	793.589	1022.25	1273.15	1547.56	1.8928	80.035	-	0.9882	0.528318	0.3163
CE 18:3	103.994	194.839	455.368	954.852	1342.03	1749.54	2128.09	2.6929	20.354	-	0.9971	0.371347	0.3163
CE 19:0	39.3871	79.2454	160.268	314.564	466.126	624.034	767.779	3.0282	0.9612	4.1686	0.9998	1.04037	0.3163
CE 20:0	40	80	160	320	480	640	800	1	0	-	1	1	0.3163
CE 20:1	75.4095	145.176	310.362	624.12	898.806	1173.64	1436.39	1.8016	17.684	-	0.9987	0.555062	0.3163
CE 20:2	92.136	168.91	398.339	826.003	1224.38	1579.58	1944.29	2.467	2.4001	-	0.9985	0.405351	0.3163
CE 20:3	97.3547	186.545	425.477	916.401	1295.96	1704.9	2138.09	2.6897	-1.8958	-	0.9988	0.371789	0.3163
CE 20:4	119.113	219.507	501.62	1020.64	1404.28	1807.41	2262.83	2.8096	36.471	-	0.9971	0.355923	0.3163
CE 20:5	101.748	179.189	446.697	900.777	1174.85	1526.52	1909.12	2.3591	41.991	-	0.9942	0.42389	0.3163
CE 22:0	40.0053	80.9837	153.145	338.89	520.607	689.94	873.369	1.1012	-11.145	-	0.9996	0.9081	0.3163
CE 22:1	74.3496	147.076	306.463	624.659	927.738	1210.67	1531.8	1.9125	0.4824	-	0.9997	0.522876	0.3163
CE 22:5	-	-	-	-	-	-	-	-	-	-	-	-	-
CE 22:6	-	-	-	-	-	-	-	-	-	-	-	-	-
*...The values were calculated from a polynomial regression equation
(a)… RF based on CE 20:0
(b)… RF between CE16:0 d7 (used as the internal standard) and CE 20:0

## Sheet: Table S7
Table S7: Quantitation results of lipid species in NIST SRM 1950 human plasma.
Cholesterol											Literature:
Lipid species level		tR [min]	Concentration (Chol-d7)			Bowden et.al		Quehenberger et. al			Bowden et al., J. Lipid Res. 2017, 58(12), 2275				Ghorasaini et al., Anal. Chem. 2021, 93(49), 16369
			[nmol/mL of plasma]			[nmol/mL of plasma]		[nmol/mL of plasma]			Quehenberger et al., J. Lipid Res. 2010, 51(11), 3299
			Æ	SD	RSD						Höring et al., Anal. Chem. 2019, 91(5), 3459
Cholesterol	ST 27:1;O	9.39	986.51	12.6161	0.0127886	770		820			Wolrab et al., Anal. Bioanal.Chem. 2020, 412(10), 2375
Sterol esters (SE)
Lipid species level	Fatty acyl/alkyl level	tR [min]	Concentrationb (CE 16:0 d7)			Concentrationb (CE 12:0)			Bowden et.al		Quehenberger et. al		Höring et al.
			[nmol/mL of plasma]			[nmol/mL of plasma]			[nmol/mL of plasma]		[nmol/mL of plasma]		[nmol/mL of plasma]
			Æ	SD	RSD	Æ	SD	RSD
SE 27:1/14:0	SE 27:1/14:0	9.72	6.96905	1.18836	0.0674194	23.0398	1.76709	0.0958717	16		80		29.2
SE 27:1/16:1	SE 27:1/16:1	10.28	142.865	9.71238	0.0232233	471.09	2.36319	0.00541774	100		111		151
SE 27:1/16:0	SE 27:1/16:0	11.05	77.1804	5.87983	0.028916	254.879	12.2142	0.0575058	210		190		379
SE 27:1/18:3	SE 27:1/18:3	10.48	26.4584	6.96695	0.0308163	87.2263	0.514116	0.0021808	84		147		136
	SE 27:1/18:3	10.64	13.5157	0.920675	0.00797206	44.5867	2.49084	0.0206701
SE 27:1/18:2	SE 27:1/18:2	10.98	1544.05	230.946	0.0250741	5091.15	34.254	0.00356591	1700		1820		3247
SE 27:1/18:1	SE 27:1/18:1	11.51	461.2	24.4843	0.0124259	1521.26	33.3387	0.0162173	450		533		501
SE 27:1/18:0a	SE 27:1/18:0	12.37	6.73054	5.21416	0.274443	22.383	6.00976	0.300717	15		59
SE 27:1/20:5	SE 27:1/20:5	10.87	21.5395	3.78012	0.0233141	71.0254	0.900822	0.0053269	38		98		98
SE 27:1/20:4	SE 27:1/20:4	11.2	218.39	34.8276	0.018159	720.237	20.9747	0.0104839	350		237		533
SE 27:1/20:3	SE 27:1/20:3	11.58	21.5187	4.86056	0.0264345	70.9504	0.422738	0.00220454	35		32
SE 27:1/22:6	SE 27:1/22:6	11.59	32.8457	1.67741	0.0161532	108.329	1.35303	0.01249	37		32		50
SE 27:1/22:5	SE 27:1/22:5	11.92	2.55671	0.643346	0.0795906	8.45548	0.913039	0.107982	4.1
Monoacylglycerols (MG)
Lipid species level	Fatty acyl/alkyl level	tR [min]	Concentration (MG 18:1-d7)			Concentration (MG 19:1)
			[nmol/mL of plasma]			[nmol/mL of plasma]
			Æ	SD	RSD	Æ	SD	RSD
MG 16:1	MG 16:1_0:0_0:0	4.37	0.685828	0.0676971	0.0987085	0.518435	0.0413262	0.0797135
MG 16:0	MG 16:0_0:0_0:0	4.62	8.88275	0.471202	0.0530469	6.72058	0.228067	0.0339357
MG 18:2	MG 18:2_0:0_0:0	4.7	2.11944	0.0787134	0.0371388	1.60403	0.0288821	0.018006
MG 18:1	MG 18:1_0:0_0:0	4.88	3.29458	0.10702	0.0324837	2.49362	0.0332805	0.0133463
MG 18:0	MG 18:0_0:0_0:0	5.19	6.46754	0.568161	0.0878482	4.89	0.336521	0.0688182
Diacylglycerols (DG)
Lipid species level	Fatty acyl/alkyl level	tR [min]	Concentration (DG 33:1-d7)			Concentration (DG 36:2 d5)			Bowden et.al		Wolrab et.al		Quehenberger et. al		Ghorasaini et al.
			[nmol/mL of plasma]			[nmol/mL of plasma]			[nmol/mL of plasma]		[nmol/mL of plasma]		[nmol/mL of plasma]		[nmol/mL of plasma]
			Æ	SD	RSD	Æ	SD	RSD
DG 32:2	DG 14:0_18:2_0:0	5.58	0.7632	0.00312886	0.00409966	0.731813	0.0205358	0.0280615	0.62				0.576		0.45
DG 32:1a	DG 14:0_18:1_0:0	5.82	0.417525	0.103956	0.248981	0.402703	0.109264	0.271327	1.2				1.481
	DG 16:0_16:1_0:0
DG 32:0	DG 14:0_18:0_0:0	6.19	1.31187	0.0433966	0.03308	1.2568	0.0114652	0.00912258	2.6		0.6		2.097		1.37
	DG 16:0_16:0_0:0
DG 34:2	DG 16:1_18:1_0:0	6.13	5.03746	0.0869089	0.0172525	4.83181	0.199071	0.0412001	4.4		1.3		3.98		4.22
	DG 16:0_18:2_0:0	6.25	3.34657	0.0607304	0.0181471	3.21002	0.13512	0.0420934
DG 34:1	DG 16:0_18:1_0:0	6.5	6.45244	0.0214726	0.00332783	6.18598	0.127669	0.0206384	6.1		2.7		5.35		4.97
DG 34:0	DG 16:0_18:0_0:0	6.93	0.382912	0.0528942	0.138137	0.368344	0.059512	0.161566	6.5		0.1		2.41		1.14
DG 36:4	DG 18:2_18:2_0:0	6.33	2.34384	0.115277	0.0491829	2.24457	0.0566711	0.025248	2.8				6.7		0.4
	DG 16:0_20:4_0:0
DG 36:3	DG 18:1_18:2_0:0	6.56	5.98852	0.0878048	0.0146622	5.73965	0.0534114	0.00930568	8.4		0.7		9.94		5.71
DG 36:2	DG 18:1_18:1_0:0	6.81	5.53012	0.021359	0.0038623	5.30167	0.106586	0.0201042	6.2		1.3		5.42		5.68
	DG 16:0_20:2_0:0
	DG 18:0_18:2_0:0	7	0.775326	0.0453084	0.0584379	0.742326	0.0256263	0.0345216
	DG 16:0_20:2_0:0
DG 36:1	DG 18:0_18:1_0:0	7.27	1.04897	0.118155	0.112639	1.00302	0.0891824	0.0889143					1.601		1.09
	DG 16:0_20:1_0:0
DG 38:5	DG 18:1_20:4_0:0	6.68	0.582958	0.0195578	0.0335493	0.558479	0.00535713	0.00959235	1.8				1.863		1.21
	DG 18:2_20:3_0:0
Triacylglycerols (TG)
Lipid species level	Fatty acyl/alkyl level	tR [min]	Concentration (TG 48:1-d7)			Concentration (TG 36:0)			Bowden et.al		Wolrab et.al		Quehenberger et. al		Ghorasaini et al.
			[nmol/mL of plasma]			[nmol/mL of plasma]			[nmol/mL of plasma]		[nmol/mL of plasma]		[nmol/mL of plasma]		[nmol/mL of plasma]
			Æ	SD	RSD	Æ	SD	RSD
TG 36:0		4.27	0.593491	0.0418816	0.0705681	0.79087	0.0899683	0.113759
TG 38:0		4.35	0.145666	0.00129677	0.00890232	0.196969	0.0377095	0.191449
TG 40:0		5.4	0.247976	0.0319694	0.128921	0.326875	0.0180565	0.0552398
TG 42:1		5.69	0.232216	0.0312607	0.134619	0.321207	0.0995261	0.30985	0.37
TG 42:0		6.05	0.584763	0.00487772	0.00834136	0.79063	0.150938	0.190909	0.38
TG 44:2		6.11	0.391115	0.0236485	0.0604644	0.522164	0.0646245	0.123763	0.9		0.1
TG 44:1		6.37	1.08873	0.00430863	0.00395748	1.46872	0.262946	0.179031	1.7		0.3
TG 44:0		6.78	1.3079	0.0140249	0.0107232	1.7622	0.303933	0.172474	1.2		0.2
TG 46:2 (A)		6.68	0.479813	0.0656554	0.136835	0.631537	0.0298114	0.0472045	3.6		1.1				3.54
TG 46:2 (B)		6.81	1.60004	0.00199191	0.00124491	2.15954	0.392292	0.181655
TG 46:1 (A)		7.1	3.76351	0.142272	0.0378029	5.0456	0.736987	0.146065	5.7		2
TG 46:1 (B)		7.2	0.556172	0.0173963	0.0312786	0.755122	0.16078	0.21292
TG 46:0		7.56	2.91324	0.257733	0.0884697	3.86923	0.371218	0.0959412	2.8		1.1
TG 47:1		7.5	0.391583	0.00713992	0.0182335	0.526872	0.0870266	0.165176			0.1
TG 47:0a		7.97	0.459509	0.100048	0.217727	0.595636	0.02163	0.0363142			0.1
TG 48:3 (A)		7.11	2.54264	0.000537792	0.000211509	3.43241	0.626944	0.182654	3.3		3.2
TG 48:3 (B)		7.17	1.0535	0.0284608	0.0270153	1.4152	0.221644	0.156617
TG 48:2 (A)		7.44	6.32325	0.430983	0.0681584	8.64273	2.14277	0.247927	16		13.6		20.2		19.35
TG 48:2 (B)		7.59	7.16226	0.20385	0.0284617	9.61868	1.49287	0.155205
TG 48:1		7.89	18.3658	0.0621169	0.0033822	24.7784	4.44989	0.179588	13		18.4		27		23.42
TG 48:0		8.43	7.59516	0.0458187	0.00603262	10.2647	1.93678	0.188683	4.5		4.7				8.06
TG 49:2 (A)		7.81	27.3514	0.208346	0.00761738	36.8727	6.47064	0.175486	1.8		4.3				2.7
TG 49:2 (B)		8	0.551014	0.0107374	0.0194867	0.741214	0.121527	0.163956
TG 49:1		8.33	0.30561	0.0303099	0.0991781	0.40509	0.0345243	0.0852263	2		0.8				3.12
TG 49:0 (A)a		8.62	0.266649	0.110977	0.416191	0.387369	0.215642	0.556684	0.31						0.84
TG 49:0 (B)		8.9	0.446588	0.0287317	0.0643361	0.609983	0.149031	0.244321
TG 50:4 (A)		7.62	2.46925	0.12228	0.049521	3.36366	0.774632	0.230294	8.7		7.4		18.9		7.76
TG 50:4 (B)a		7.73	1.79099	0.366502	0.204636	2.32735	0.0526539	0.022624
TG 50:3 (A)		7.83	1.68597	0.0507604	0.0301075	2.28858	0.484722	0.2118	23		36.5		57.1		48.91
TG 50:3 (B)		7.96	22.7001	0.0131842	0.000580799	30.6417	5.5859	0.182297
TG 50:2 (A)		8.29	46.0724	0.414264	0.00899159	62.2996	11.9326	0.191535	47		79.8				96.49
TG 50:2 (B)		8.44	29.1225	0.327124	0.0112327	39.396	7.63075	0.193694
TG 50:1		8.78	51.6639	0.447234	0.0086566	69.8563	13.3574	0.191213	38		58.3		63.6		67.02
TG 50:0		9.38	5.60447	0.123692	0.0220702	7.53546	1.21652	0.16144	3.8		3.5		11.6		8.3
TG 51:3 (A)		8.24	0.146336	0.0142001	0.0970375	0.201058	0.0552941	0.275016	4.8		2.1				2.85
TG 51:3 (B)		8.37	2.03184	0.0228715	0.0112565	2.74861	0.532452	0.193717
TG 51:2		8.7	3.42114	0.0148433	0.00433869	4.62217	0.864573	0.187049	4.8		3.2				6.67
TG 51:1 (A)		9	0.506783	0.0224343	0.044268	0.678616	0.0948174	0.139722	1.8		0.9				3.54
TG 51:1 (B)		9.26	1.27767	0.0812887	0.0636228	1.74491	0.425141	0.243647
TG 52:5 (A)		8.02	3.98796	0.230891	0.0578971	5.44072	1.29616	0.238234	15				32		19.67
TG 52:5 (B)		8.11	7.79542	0.0741399	0.0095107	10.5055	1.82427	0.17365
TG 52:4 (A)		8.32	13.8009	0.501379	0.0363295	18.7548	4.08371	0.217742	48				90.9		99.28
TG 52:4 (B)		8.47	46.115	0.440987	0.00956278	62.146	10.7885	0.1736
TG 52:4 (C)		8.58	9.74973	0.640994	0.0657448	13.3203	3.27213	0.24565
TG 52:3 (A)		8.66	11.8122	0.32434	0.0274581	16.0264	3.35378	0.209266	100		225.2		214.8		230.41
TG 52:3 (B)		8.8	144.143	2.04966	0.0142196	195.098	38.3499	0.196567
TG 52:2 (A)		9.15	163.471	3.37912	0.020671	221.519	44.916	0.202763	44		166.7		139.5		199.06
TG 52:2 (B)		9.37	12.0075	0.811454	0.067579	16.0097	1.86869	0.116722
TG 52:1		9.75	20.1474	0.450709	0.0223706	27.3101	5.58201	0.204393	14		15.8		29.6		37.42
TG 52:0		10.43	1.28006	0.0133798	0.0104525	1.72477	0.29793	0.172736	3.4
TG 53:3 (A)		9.08	0.941715	0.0941053	0.0999297	1.29454	0.359511	0.277714	3.7		2.1				2.82
TG 53:3 (B)		9.27	1.38552	0.0350503	0.0252976	1.87909	0.389344	0.207198
TG 53:2		9.65	1.86556	0.095899	0.0514049	2.54217	0.589992	0.232082	1.9		1.1				4.23
TG 53:1		10.28	0.174299	0.0273356	0.156832	0.24205	0.07993	0.330221
TG 54:5 (A)		8.86	20.4608	0.146596	0.00716476	27.6581	5.24881	0.189775	27		50.4		53.6
TG 54:5 (B)		8.93	18.2779	0.67052	0.0366847	24.8406	5.41724	0.218081
TG 54:4 (A)		9.2	48.3344	0.977518	0.0202241	65.4923	13.2514	0.202335	36		63.7		68.5		71.38
TG 54:4 (B)a		9.4	5.56722	1.31937	0.23699	7.19001	0.406833	0.0565831
TG 54:3 (A)		9.56	29.3735	0.0852883	0.00290357	39.633	7.13596	0.180051	26		51.9		69.1		65.12
TG 54:3 (B)		9.76	18.1611	0.871602	0.0479928	24.7325	5.65987	0.228843
TG 54:2 (A)		10.16	14.4262	0.41855	0.0290133	19.5785	4.12625	0.210754	8.2		12.1		21.5		23.97
TG 54:2 (B)		10.36	1.55058	0.221773	0.143026	2.14802	0.682166	0.317579
TG 54:1		10.79	2.58257	0.0758326	0.0293632	3.50517	0.739902	0.211089	3.2						4.35
TG 54:0		11.52	0.608186	0.00945794	0.0155511	0.823381	0.162904	0.197847	2.4		0.1
TG 56:7 (A)		8.89	3.93961	0.0318823	0.00809275	5.31058	0.929484	0.175025	13						8.65
TG 56:7 (B)		9.21	2.54933	0.250679	0.0983315	3.37969	0.290907	0.086075
TG 56:6		9.32	4.45687	0.0409343	0.00918454	6.00664	1.04495	0.173966	6.4		13.5		23.5		10.62
TG 56:5 (A)a		9.68	0.842621	0.237574	0.281947	1.19618	0.528731	0.442017	4.1		5.9				7.35
TG 56:5 (B)		9.88	4.30038	0.147219	0.0342339	5.84183	1.26033	0.215742
TG 56:4 (A)		10.16	1.51353	0.199088	0.131539	2.0924	0.642394	0.307013	2		1.3				3.21
TG 56:4 (B)		10.24	0.516166	0.0212965	0.041259	0.702078	0.15617	0.22244
TG 56:3 (A)		10.56	0.865107	0.00452164	0.00522669	1.169	0.219663	0.187906	1.4		0.5				1.91
TG 56:3 (B)		10.79	0.770444	0.0684056	0.0887872	1.05698	0.282537	0.267306
TG 56:2		11.23	0.464022	0.0374068	0.0806142	0.635661	0.165047	0.259645	0.69						0.54
TG 56:1		11.92	0.207899	0.0106443	0.0511993	0.28329	0.0656912	0.231887
TG 58:9		9.32	0.489842	0.0493604	0.100768	0.673468	0.187558	0.278495	1.2						1.11
TG 58:7 (A)		9.89	1.12072	0.130268	0.116236	1.54512	0.452519	0.29287	2						1.35
TG 58:7 (B)		10.06	0.324127	0.00929655	0.0286818	0.439864	0.0925635	0.210437
TG 58:6 (A)		10.21	0.200901	0.0190024	0.0945861	0.275906	0.0752471	0.272728	1.6		0.4
TG 58:6 (B)		10.51	0.461805	0.0834658	0.180738	0.644038	0.226679	0.351965
TG 58:5		10.79	0.41137	0.0677744	0.164753	0.538615	0.0100549	0.018668			0
TG 58:3		11.65	0.160867	0.00914897	0.0568728	0.219428	0.0520624	0.237264	0.19						0.1
TG 58:2		12.38	0.15441	0.00665933	0.0431277	0.210096	0.0471073	0.224218			0.1
a… exceeds the acceptable %RSD limit of 20
b... Corrected concentrations with Response factors

## Sheet: Table S8
Table S8: Quantitation results of Fatty acids in NIST SRM 1950 human plasma.
Fatty acids (FA)																			Literature:
Lipid species level	Structural level	tR [min]	Concentration (FA 18:1-d9)			Concentration (FA 13:0)			Concentration (FA 19:1)			Bowden et.al		Quehenberger et. al		Ghorasaini et al.			Bowden et al., J. Lipid Res. 2017, 58(12), 2275
			[nmol/mL of plasma]			[nmol/mL of plasma]			[nmol/mL of plasma]			[nmol/mL of plasma]		[nmol/mL of plasma]		[nmol/mL of plasma]			Quehenberger et al., J. Lipid Res. 2010, 51(11), 3299
			Æ	SD	RSD	Æ	SD	RSD	Æ	SD	RSD								Ghorasaini et al., Anal. Chem. 2021, 93(49), 16369
FA 10:0	-	8.66	8.29484	0.520567	0.0627579	13.5039	0.507479	0.0375801	8.23162	0.660665	0.0802594
FA 12:0	-	9.46	35.2038	1.52016	0.0431817	57.3398	1.03005	0.0179639	34.9235	2.12075	0.0607256			0.719
FA 14:0	-	10.33	28.4546	1.0299	0.0361945	46.3548	0.508382	0.0109672	28.2245	1.51708	0.0537504			6.06		14.94
FA 15:0	-	10.78	2.07181	0.144691	0.069838	3.37229	0.150672	0.0446794	2.05628	0.179556	0.0873208			0.653		6.99
FA 16:1 (A)	n.a.	10.38	0.682207	0.0705091	0.103354	1.11529	0.143044	0.128257	0.675031	0.0579991	0.0859206	6.1		14.7		23.53
FA 16:1 (B)	n.a.	10.52	6.69514	0.467935	0.0698917	10.8977	0.487488	0.0447332	6.64494	0.580597	0.0873743
FA 16:0	-	11.25	392.445	18.4002	0.046886	639.152	13.8532	0.0216743	389.345	25.0827	0.0644229	43		63.8		223.06
FA 17:0a	-	11.73	5.58771	2.06091	0.368829	9.02636	3.13053	0.34682	5.57494	2.14038	0.383929			1.2
FA 18:3 (A)	FA 18:3 (6Z,9Z,12Z)	10.81	0.530369	0.0470145	0.088645	0.86287	0.0548352	0.0635498	0.526566	0.0558526	0.10607	2.9		1.03		7.43
FA 18:3 (B)	FA 18:3 (9Z,12Z,15Z)	11.25	2.08617	0.068217	0.0326996	3.39885	0.025384	0.00746842	2.06918	0.103998	0.0502607
FA 18:2	n.a.	10.96	32.8006	0.725302	0.0221125	53.4539	0.167131	0.00312664	32.5273	1.29091	0.0396871	44		15.2		84.01
FA 18:1 (A)	FA 18:1 (9Z)	11.29	375.469	24.8119	0.0660824	611.209	25.0066	0.0409133	372.629	31.1426	0.0835753	110		80.3		158.89
FA 18:1 (B)	FA 18:1 (11Z)	11.44	7.65402	0.0183976	0.00240365	12.4797	0.284975	0.0228351	7.58762	0.151698	0.0199928
FA 18:1 (C)	FA 18:1 (E)	11.56	13.7567	2.54696	0.185144	22.3265	3.5869	0.160657	13.6812	2.76463	0.202076
FA 18:0	-	12.21	185.454	14.7604	0.0795906	301.789	16.4362	0.0544627	184.095	17.8655	0.0970448	15		22.1		92.28
FA 20:4	n.a.	11.29	10.8088	0.755739	0.069919	17.5934	0.787492	0.0447607	10.7277	0.937622	0.0874016	4.7		2.94		8.43
FA 20:2	n.a.	11.88	0.709929	0.0888843	0.125202	1.15393	0.115718	0.100281	0.705291	0.100488	0.142478			0.352		2.05
FA 20:1 (A)a	n.a.	12.26	0.179243	0.044783	0.249846	0.290426	0.0656459	0.226033	0.178461	0.0475181	0.266265					3.11
FA 20:1 (B)	n.a.	12.42	2.00819	0.235805	0.117422	3.26479	0.301858	0.0924587	1.99479	0.268766	0.134734
FA 20:0a	-	13.22	3.82956	0.948372	0.247645	6.20535	1.3888	0.223806	3.81272	1.00688	0.264085			0.238		6.71
FA 22:6	n.a.	10.81	0.30353	0.0196451	0.0647223	0.494119	0.0195422	0.0395495	0.301227	0.0247665	0.0822187	1.5		0.99		2.61
FA 22:4	n.a.	12.25	0.219975	0.0065471	0.029763	0.358416	0.00162326	0.004529	0.218172	0.0103257	0.0473282			0.364		1.26
FA 22:1	n.a.	13.3	24.9948	1.1174	0.0447052	40.7099	0.79343	0.0194899	24.7964	1.54349	0.0622463			0.028		8.08
FA 24:4	n.a.	13.3	0.867547	0.013988	0.0161236	1.41402	0.0128923	0.00911749	0.860229	0.0289932	0.0337041
FA 24:1	n.a.	14.4	0.916639	0.070534	0.0769485	1.49174	0.0772899	0.0518117	0.909879	0.0859024	0.0944107			0.07		4.29
a… exceeds the acceptable %RSD limit of 20
